# Supplementary material for: Efficacy and Safety of Duloxetine with Gabapentin or Amitriptyline Versus Duloxetine Monotherapy in Chemotherapy-Induced Peripheral Neuropathy: Randomized Controlled Trial
Source: Pharmaceuticals (Basel). 2026 Mar 30;19(4):553. doi: 10.3390/ph19040553 (PMC13118665; doi:10.3390/ph19040553)
Supplement: Supplementary file 1 [file pharmaceuticals-19-00553-s001.zip]

Archive with 1 entries (1 files):
- pharmaceuticals-4170028-supplementary.pdf
